# Supplementary material for: Transplant Candidates of 70+ Years Have Superior Survival If Receiving Pre-Emptively a Living Donor Kidney
Source: J Clin Med. 2024 Mar 23;13(7):1853. doi: 10.3390/jcm13071853 (PMC11012907; doi:10.3390/jcm13071853)
Supplement: Supplementary file 1 [file jcm-13-01853-s001.zip]

Archive with 1 entries (1 files):
- jcm-2901913-supplementary.pdf
